# Supplementary material for: Accurate photosynthetic parameter estimation at low stomatal conductance: effects of cuticular conductance and instrumental noise
Source: Photosynth Res. 2024 May 3;160(2-3):111–24. doi: 10.1007/s11120-024-01092-8 (PMC11108943; doi:10.1007/s11120-024-01092-8)
Supplement: Supplementary file 1 — Supplementary file1 (R 32 kb) [file 11120_2024_1092_MOESM1_ESM.r]

#####
# Function to model impact of gsw on Ci
#####
library(tidyverse)
library(reshape2)

#####
# Gtc-Ci
#####
#Function describes the relationship between conductance to CO2 and the estimation of Ci
gtc_ci <- function(gtc,E,Ca,A) {
  Ci <- ((gtc-E/2)*Ca-A)/(gtc+E/2)
  return(Ci)
}

#Function to calculate gtc from gsw, gbw, K
gsw_gtc <- function(gsw,gbw,K) {
  gtc <- 1/(((K+1)*(1.6/gsw))+(1.37/gbw)) + (K/(((K+1)*(1.6/gsw)) + K*(1.37/gbw)))
  return(gtc)
}

#Marquez model Ci
Ci_Marquez <-function(Ca, gsc, gcc, E, A) {
  Ci_Marquez <- (Ca*(gsc+gcc-(E/2))-A)/(gsc+gcc+(E/2))
  return(Ci_Marquez)
}


#Marquez model Ci FULL MODEL
Ci_Marquez_full <-function(A, Cs, E, D, gcw, Gi, alpha) {
  wi <- (1000*0.6136*exp(17.502*Tleaf/(240.97+Tleaf)))/(Pa)
  Cs <- (gbw/1.37*Ca-A-E/2*Ca)/(gbw/1.37+E/2)
  ws <- (E/gbw*(1-wa/wi)+wa/1000)/(1+E/(2*gbw))*1000
  Gi <- (E/(1.6*(wi-ws)/1000))*(1-(ws+wi)/2000)+E/2
  D <- (wi-ws)/1000
  beta <- 1/20
  alpha <- ((1-(wi+ws)/2000)/1.6)+(D/2)-beta
  Ci <- Cs-((A+Cs*E-Cs*D*gcw)/(Gi-alpha*gcw))
  return(Ci)
}


Ci_Marquez_full<-function(Tleaf, Pa, gbw, Ca, A, E,wa,gcw) {
  wi <- (1000*exp(Tleaf))/(Pa)
  Cs <- (gbw/1.37*Ca-A-E/2*Ca)/(gbw/1.37+E/2)
  ws <- (E/gbw*(1-wa/wi)+wa/1000)/(1+E/(2*gbw))*1000
  Gi <- (E/(1.6*(wi-ws)/1000))*(1-(ws+wi)/2000)+E/2
  D <- (wi-ws)/1000
  beta <- 1/20
  alpha <- ((1-(wi+ws)/2000)/1.6)+(D/2)-beta
  Ci <- Cs-((A+Cs*E-Cs*D*gcw)/(Gi-alpha*gcw))
  return(Ci)
}

#Transpiration model from conductance
E_from_gtc <-function(gtw, wi,ws) {
  wi <- (1000*exp(Tleaf))/(Pa+ΔPcham)
  alpha <- ((1-(wi+ws)/2000)/1.6)+(D/2)-beta
  E <- (gtw(wi-ws))/(1000-((wi-ws)/2))
  return(E)
}      


#
#g_ci <- function(Ci, gsw) {
#  gCi <- Ci/Cimx
#  return(gCi)
#}

gsw=seq(from = 0.01, to = 1, by = 0.001)
#E=seq(from = 0.000003, to = 0.003, by = 0.000003)
#Emax=c(0.001,0.01,0.1)
#A=1, 10, 20
#Create a DF with various gtc, A, and Ca values
test_df<- as.data.frame(gsw) %>% 
  #expand(gsw,Emax)%>%
  mutate(A1=1, A2=8, A3=22) %>%
  melt(id=c("gsw"))%>%
  rename(A = value) %>% 
  select(-variable) %>%
  mutate(score = case_when(A == 1 ~ 100,
                           A == 8 ~ 400,
                           A == 22 ~ 2000)) %>%
  rename(Ca = score) %>%
  mutate(E1 = 0.0001, 
         E2= 0.001, 
         E3=0.01
         ) %>%
  melt(id=c("gsw", "A","Ca")) %>%
  rename(Emax = value) %>%
  select(-variable) %>%
  mutate(E=Emax*gsw, K=0, gbw=2.23, gtc=gsw_gtc(gsw,gbw,K), Ci=gtc_ci(gtc,E,Ca,A)) %>%
  group_by(Emax,Ca,A)%>%
  mutate(
    prop_Ci=Ci/(Ci[gsw==1.000]), #Ci based on gtw relative to value where gtw=1.0
    gcw=0.0056, #gcw estimate for citrus
    gbw=2.23,
    Pa=101.5,
    ΔPcham=0.1,
    wa=33.1,
    gsc=gsw/1.6,
    gcc=gcw/20,
    prop_gsw=gcw/gsw, #gcw as a proportion of gtw
    new_gsw=gsw-gcw, #re-estimate gsw as gtw-gcw
    new_gtc=new_gsw/1.6+gcw/20, #re-estimate gtc using new_gsw for gcw
    new_Ci=gtc_ci(new_gtc,E,Ca,A), #re-estimate Ci based on new_gtc
    prop_new_Ci=new_Ci/(new_Ci[gsw==1.00]), #new Ci as a proportion of its value as gtw=1.00
    err_Ci=abs(Ci-new_Ci), #the error of the Ci estimate (in ppm) when not accounting for gcw
    prop_err=ifelse(prop_new_Ci>0,
                    (prop_Ci-prop_new_Ci)/prop_new_Ci,
                    NA)
  )


#plot: Ci response to gtw with gtw=gcw
#Keep: Figure 1
fig1<-test_df %>%
  subset(Ci>-50)%>%
  ggplot(aes(x=gsw,y=Ci, group=Emax))+
  coord_cartesian(xlim=c(0,.25))+
  facet_grid(Ca~., scales="free")+
  geom_hline(yintercept=0.00, linetype=2, color="black")+
  #geom_vline(xintercept=0.05, linetype=2, color="black")+
  geom_line(aes(color=Emax),linetype=1,  size=0.8) +
  #geom_line(aes(),linetype=1,size=1) +
  #geom_line(aes(y=prop_Ci),linetype=8, size=1) +
  #geom_ribbon(aes(ymin = prop_new_Ci, ymax = prop_Ci),fill="pink") +
  xlab(expression(paste(italic("g")["lw"], " (mol m" ^"-2", " sec"^"-1", ")" )))+
  ylab(expression(paste(italic("C")["i"], " (", mu, "mol m" ^"-2", " sec"^"-1", ")" )))+
  theme_bw()+
  theme(panel.grid.major = element_blank(),
        panel.grid.minor = element_blank(),
        text = element_text(size=12),
        strip.background = element_blank(),
        panel.border = element_rect(colour = "black"),
        axis.text.x = element_text(angle = 45, hjust = 1))


setwd("/Users/civince/Dropbox (UFL)/Writing/RACiR/RACiR Manuscript/Major update/Photosynthesis Research")


ggsave(filename = "Figure 1 overall model.png", fig1,width = 6, height = 6, dpi = 300, units = "in", device='png')


#####
#Gsw-Gtc
#####


#####
# now including the uncertainty from machine error
#####


test_df <- test_df %>%
  mutate(
    old_gsw_min=gsw_min(gsw,gtw_sd),
    old_gsw_max=gsw_max(gsw,gtw_sd),
    old_gtc_min=gsw_gtc(old_gsw_min,gbw,K), 
    old_Ci_min=gtc_ci(old_gtc_min,E,Ca,A),
    old_gtc_max=gsw_gtc(old_gsw_max,gbw,K), 
    old_Ci_max=gtc_ci(old_gtc_max,E,Ca,A),
    prop_old_Ci_min=old_Ci_min/(Ci[gsw==1.00]),
    prop_old_Ci_max=old_Ci_max/(Ci[gsw==1.00]),
    prop_uncertain_old_Ci=ifelse(new_Ci>0,
                                 (abs(old_Ci_max-old_Ci_min)/Ci)/2, #1/2 to have 1 stdev rather than 2
                                 NA), 
    gcw=0.0056,
    prop_gsw=gcw/gsw, #gcw as a proportion of gtw
    gsw_cor=gsw_cor(gsw,gcw), 
    gsw_min=gsw_min(gsw_cor,gtw_sd),
    gsw_max=gsw_max(gsw_cor,gtw_sd),
    K=0, 
    gbw=2.23, 
    gtc_cor=gsw_gtc(gsw_cor,gbw,K), 
    new_Ci=gtc_ci(gtc_cor,E,Ca,A),
    gtc_min=gsw_gtc(gsw_min,gbw,K), 
    new_Ci_min=gtc_ci(gtc_min,E,Ca,A),
    gtc_max=gsw_gtc(gsw_max,gbw,K), 
    new_Ci_max=gtc_ci(gtc_max,E,Ca,A),
    prop_new_Ci_min=new_Ci_min/(new_Ci[gsw==1.00]),
    prop_new_Ci_max=new_Ci_max/(new_Ci[gsw==1.00]),
    prop_uncertain_Ci=ifelse(new_Ci>0,
                             (abs(new_Ci_max-new_Ci_min)/new_Ci)/2, #half width = 1 stddev rather than 2
                             NA),
    prop_uncertain_Ci=ifelse(prop_uncertain_Ci>0,
                             prop_uncertain_Ci, #removing negative values
                             NA),
    max_err=ifelse(new_Ci>0,
                   abs(old_Ci_max-new_Ci)/new_Ci,
                   NA),
    prop_err=ifelse(prop_new_Ci>0,
                    (prop_Ci-prop_new_Ci)/prop_new_Ci,
                    NA)
  )


#####
#Proportional effect of accounting for gcw FIGURE 2
a<-test_df %>%
  #subset(E==0.01&Ca==400)%>%
  subset(Emax==0.01&Ca==400)%>%
  ggplot(aes(x=gsw,y=prop_new_Ci, group=Emax))+
  coord_cartesian(xlim=c(0.025,0.2), ylim=c(0,0.8))+
  #facet_grid(Ca~E, scales="free")+
  geom_hline(yintercept=0.00, linetype=1, color="black", size=0.2)+
  geom_hline(yintercept=0.05, linetype=2, color="blue")+
  #geom_vline(xintercept=0.08, linetype=2, color="darkgreen")+
  geom_line(aes(y=prop_err),linetype=1, color="darkgreen", size=0.5) +
  geom_line(aes(),linetype=8,size=.2) +
  geom_line(aes(y=prop_Ci),linetype=1, size=.2) +
  #geom_ribbon(aes(ymin = prop_new_Ci_min, ymax = prop_new_Ci_max),fill="blue", alpha=0.3) +
  #geom_ribbon(aes(ymin = prop_old_Ci_min, ymax = prop_old_Ci_max),fill="black", alpha=0.3) +
  geom_ribbon(aes(ymin = prop_new_Ci, ymax = prop_Ci),fill="darkgreen", alpha=0.3) +
  annotate("text", label= "A",x=0.025, y=0.76, fontface =2)+
  xlab(expression(paste(italic("g")["lw"], " (mol m" ^"-2", " sec"^"-1", ")" )))+
  #xlab(expression(paste("")))+
  ylab(expression(paste("Proportional values" )))+
  theme_bw()+
  theme(panel.grid.major = element_blank(),
        panel.grid.minor = element_blank(),
        text = element_text(size=12),
        strip.background = element_blank(),
        panel.border = element_rect(colour = "black"),
        axis.text.x = element_text(angle = 45, hjust = 1))


b<-test_df %>%
  subset(Emax==0.01&Ca==400)%>%
  ggplot(aes(x=prop_gsw,y=prop_new_Ci, group=Emax))+
  coord_cartesian(xlim=c(0.0,0.15), ylim=c(0,0.8))+
  geom_hline(yintercept=0.00, linetype=1, color="black", size=0.2)+
  geom_hline(yintercept=0.05, linetype=2, color="blue")+
  geom_line(aes(y=prop_err),linetype=1, color="darkgreen", size=0.5) +
  geom_line(aes(),linetype=8,size=.2) +
  geom_line(aes(y=prop_Ci),linetype=1, size=.2) +
  geom_errorbarh(aes(xmin=0.05932811,xmax=0.2833155,y=0.1), size=0.4,height=0.02)+
  annotate("text", label= "Magnolia",x=0.045, y=0.11)+
  geom_errorbarh(aes(xmin=0.03603693,xmax=0.1441477,y=0.4), size=0.4,height=0.02)+
  annotate("text", label= "Bell Pepper",x=0.019, y=0.41)+
  geom_errorbarh(aes(xmin=0.04129358,xmax=0.1552069,y=0.2), size=0.4,height=0.02)+
  annotate("text", label= "Citrus",x=0.032, y=0.21)+
  geom_errorbarh(aes(xmin=0.03927273,xmax=0.1306047,y=0.3), size=0.4,height=0.02)+
  annotate("text", label= "Papaya",x=0.027, y=0.31)+
  annotate("text", label= "B",x=0, y=0.76, fontface =2)+
  geom_ribbon(aes(ymin = prop_new_Ci, ymax = prop_Ci),fill="darkgreen", alpha=0.3) +
  xlab(expression(paste(italic("g")["cw"],":", italic("g")["lw"], )))+
  ylab(expression(paste("Proportional values" )))+
  theme_bw()+
  theme(panel.grid.major = element_blank(),
        panel.grid.minor = element_blank(),
        text = element_text(size=12),
        strip.background = element_blank(),
        panel.border = element_rect(colour = "black"),
        axis.text.x = element_text(angle = 45, hjust = 1))

library(patchwork)
layout <- "
AA
BB
"

figure2<-a+  b+
  plot_layout(design = layout,guides = 'collect')& theme(legend.position = 'top')

ggsave(filename = "Figure 2 gcw corrected Ci.png", figure2,width = 5, height = 6.5, dpi = 300, units = "in", device='png')


#####

#possible combined eror of ignoring gcw and machine error

Figure3a<-test_df %>%
  subset(Emax==0.01&Ca==400)%>%
  ggplot(aes(x=gsw,y=prop_new_Ci, group=Emax))+
  coord_cartesian(xlim=c(0.03,0.2), ylim=c(0,0.8))+
  geom_hline(yintercept=0.05, linetype=2, color="black", size=0.4)+
  geom_hline(yintercept=0.00, linetype=1, color="black", size=0.2)+
  geom_line(aes(y=prop_uncertain_Ci),linetype=1, color="blue", size=0.5) +
  geom_line(aes(y=prop_uncertain_old_Ci),linetype=1, color="red", size=0.5) +
  geom_line(aes(y=max_err),linetype=1, color="purple", size=0.5) +
  geom_ribbon(aes(ymin = prop_old_Ci_min, ymax = prop_old_Ci_max),fill="red", alpha=0.3) +
  geom_ribbon(aes(ymin = prop_new_Ci_min, ymax = prop_new_Ci_max),fill="blue", alpha=0.3) +
  geom_line(aes(),linetype=8,size=.2, color="blue") +
  geom_line(aes(y=prop_Ci),linetype=8,size=.2, color="red") +
  annotate("text", label= "A",x=0.03, y=0.76, fontface =2)+
  xlab(expression(paste(italic("g")["lw"], " (mol m" ^"-2", " s"^"-1", ")" )))+
  ylab(expression(paste("Proportional values" )))+
  theme_bw()+
  theme(panel.grid.major = element_blank(),
        panel.grid.minor = element_blank(),
        text = element_text(size=12),
        strip.background = element_blank(),
        panel.border = element_rect(colour = "black"),
        axis.text.x = element_text(angle = 45, hjust = 1))

  

Figure3b<-test_df %>%
  subset(Emax==0.01&Ca==400)%>%
  ggplot(aes(x=prop_gsw,y=prop_new_Ci, group=Emax))+
  coord_cartesian(xlim=c(0.0,0.15), ylim=c(0,0.8))+
  geom_hline(yintercept=0.05, linetype=2, color="black", size=0.4)+
  geom_hline(yintercept=0.00, linetype=1, color="black", size=0.2)+
  geom_line(aes(y=prop_uncertain_Ci),linetype=1, color="blue", size=0.5) +
  geom_line(aes(y=prop_uncertain_old_Ci),linetype=1, color="red", size=0.5) +
  geom_line(aes(y=max_err),linetype=1, color="purple", size=0.5) +
  geom_ribbon(aes(ymin = prop_old_Ci_max, ymax = prop_old_Ci_min),fill="red", alpha=0.3) +
  geom_ribbon(aes(ymin = prop_new_Ci_max, ymax = prop_new_Ci_min),fill="blue", alpha=0.3) +
  geom_line(aes(),linetype=8,size=.2, color="blue") +
  geom_line(aes(y=prop_Ci),linetype=8,size=.2, color="red") +
  annotate("text", label= "B",x=0, y=0.76, fontface =2)+
  xlab(expression(paste(italic("g")["cw"],":", italic("g")["lw"], )))+
  ylab(expression(paste("Proportional values" )))+
  theme_bw()+
  theme(panel.grid.major = element_blank(),
        panel.grid.minor = element_blank(),
        text = element_text(size=12),
        strip.background = element_blank(),
        panel.border = element_rect(colour = "black"),
        axis.text.x = element_text(angle = 45, hjust = 1))
#possible combined eror of ignoring gcw and machine error

setwd("/Users/civince/Dropbox (UFL)/Writing/RACiR/RACiR Manuscript/Major update/Photosynthesis Research")

library(patchwork)
layout <- "
AA
BB
"

figure3<-Figure3a+  Figure3b+
  plot_layout(design = layout,guides = 'collect')& theme(legend.position = 'top')

ggsave(filename = "Figure 3 machine noise.png", figure3,width = 5, height = 6.5, dpi = 300, units = "in", device='png')


#####
#Applying this to an actual curve: highest and lowest total among species, Racir and SS
#####
#####
#Import curve
#####
curve_df_low_R <- read.csv(file = '/Users/civince/Dropbox (UFL)/Experiments/RACiR/ACi conductance model/Lowest minimum-RACiR.csv')
head(curve_df_low_R)
curve_df_low_R<-curve_df_low_R %>%
  mutate(Tree="Low",curve="RACiR", A=Acor,Ci=Cicor,Species="Citrus")%>%
  select(Tree,curve,A,Ci,E,gsw,Ca)


curve_df_high_R <- read.csv(file = '/Users/civince/Dropbox (UFL)/Experiments/RACiR/ACi conductance model/Highest minimum-RACiR.csv')
head(curve_df_high_R)
curve_df_high_R<-curve_df_high_R %>%
  mutate(Tree="High",curve="RACiR", A=Acor,Ci=Cicor,Species="Citrus")%>%
  select(Tree,curve,A,Ci,E,gsw,Ca)


curve_df_low_SS <- read.csv(file = '/Users/civince/Dropbox (UFL)/Experiments/RACiR/ACi conductance model/SSM3.csv')
head(curve_df_low_SS)
curve_df_low_SS<-curve_df_low_SS %>%
  mutate(Tree="Low",curve="SS",Species="Citrus")%>%
  select(Tree,curve,A,Ci,E,gsw,Ca)


curve_df_high_SS <- read.csv(file = '/Users/civince/Dropbox (UFL)/Experiments/RACiR/ACi conductance model/SSB3.csv')
head(curve_df_high_SS)
curve_df_high_SS<-curve_df_high_SS %>%
  mutate(Tree="High",curve="SS",Species="Citrus")%>%
  select(Tree,curve,A,Ci,E,gsw,Ca)


curve_df<-rbind(curve_df_high_R,curve_df_low_R,curve_df_high_SS,curve_df_low_SS)


#####
#Data set up
#####


gtw_sd=0.00415 #standard deviation of the technical error of msmt
#Function corrects gtw ("gsw") for contribution of gcw
gsw_cor <- function(gsw,gcw) {
  gsw_cor <- gsw-gcw
  return(gsw_cor)
}

gsw_min <- function(gsw_cor,gtw_sd) {
  gsw_min <- gsw_cor-gtw_sd
  return(gsw_min)
}

gsw_max <- function(gsw_cor,gtw_sd) {
  gsw_max <- gsw_cor+gtw_sd
  return(gsw_max)
}


adj_curve_df <- curve_df %>%
  mutate(
    K=0, 
    gbw=2.23, 
    gcw=0.004501,
    gbw=2.23,
    Pa=101.5,
    ΔPcham=0.1,
    wa=33.1,
    Tleaf=25,
    gsw_cor=gsw_cor(gsw,gcw), 
    gsw_min=gsw_min(gsw_cor,gtw_sd),
    gsw_max=gsw_max(gsw_cor,gtw_sd),
    gtc_cor=gsw_gtc(gsw_cor,gbw,K), 
    new_Ci=Ci_Marquez_full(Tleaf, Pa, gbw, Ca, A, E,wa,gcw),
    gtc_min=gsw_gtc(gsw_min,gbw,K), 
    new_Ci_min=gtc_ci(gtc_min,E,Ca,A),
    gtc_max=gsw_gtc(gsw_max,gbw,K), 
    new_Ci_max=gtc_ci(gtc_max,E,Ca,A)
  )
head(adj_curve_df)

adj_curve_df %>%  
  ggplot(aes())+
  geom_line(aes(x=new_Ci,y=A), color="black")+
  geom_line(aes(x=new_Ci_min,y=A), linetype=2, alpha=0.5)+
  geom_line(aes(x=new_Ci_max,y=A), linetype=2, alpha=0.5)+
  geom_line(aes(x=Ci,y=A), color="red",alpha=0.5)+
  facet_grid(Tree~curve, scales="free")+
  ylab(expression(paste(italic("A"), " (", mu, "mol m" ^"-2", " sec"^"-1", ")" )))+
  xlab(expression(paste(italic("C")[i], " (", mu, "mol mol" ^"-1", ")"  )))+
  theme_bw()+
  theme(panel.grid.major = element_blank(),
        panel.grid.minor = element_blank(),
        text = element_text(size=12),
        strip.background = element_blank(),
        panel.border = element_rect(colour = "black"),
        axis.text.x = element_text(angle = 45, hjust = 1))


#####
#Applying this to an actual curve: lowest for each species RACiR and SS
#####
#####
#Import curve
#####
curve_pepper_R <- read.csv(file = '/Users/civince/Dropbox (UFL)/Experiments/RACiR/ACi conductance model/Species low conductance/Bell Pepper-RACiR.csv')
head(curve_pepper_R)
curve_pepper_R<-curve_pepper_R %>%
  mutate(Tree="Low",curve="RACiR", A=Acor,Ci=Cicor,Species="Bell Pepper")%>%
  select(Tree,curve,Species,A,Ci,E,gsw,Ca, Qin, TleafCnd,Pa,gbw,H2O_s)


curve_pepper_SS <- read.csv(file = '/Users/civince/Dropbox (UFL)/Experiments/RACiR/ACi conductance model/Species low conductance/Bell pepper-SS.csv')
head(curve_pepper_SS)
curve_pepper_SS<-curve_pepper_SS %>%
  mutate(Tree="Low",curve="SS", Species="Bell Pepper")%>%
  select(Tree,curve,Species,A,Ci,E,gsw,Ca, Qin, TleafCnd,Pa,gbw,H2O_s)

curve_papaya_R <- read.csv(file = '/Users/civince/Dropbox (UFL)/Experiments/RACiR/ACi conductance model/Species low conductance/papaya-RACiR.csv')
head(curve_papaya_R)
curve_papaya_R<-curve_papaya_R %>%
  mutate(Tree="Low",curve="RACiR", A=Acor,Ci=Cicor,Species="Papaya")%>%
  select(Tree,curve,Species,A,Ci,E,gsw,Ca, Qin, TleafCnd,Pa,gbw,H2O_s)

curve_papaya_SS <- read.csv(file = '/Users/civince/Dropbox (UFL)/Experiments/RACiR/ACi conductance model/Species low conductance/Papaya-SS.csv')
head(curve_pepper_SS)
curve_papaya_SS<-curve_papaya_SS %>%
  mutate(Tree="Low",curve="SS", Species="Papaya")%>%
  select(Tree,curve,Species,A,Ci,E,gsw,Ca, Qin, TleafCnd,Pa,gbw,H2O_s)


curve_magnolia_R <- read.csv(file = '/Users/civince/Dropbox (UFL)/Experiments/RACiR/ACi conductance model/Species low conductance/Magnolia-RACiR.csv')
head(curve_magnolia_R)
curve_magnolia_R<-curve_magnolia_R %>%
  mutate(Tree="Low",curve="RACiR", A=Acor,Ci=Cicor,Species="Magnolia")%>%
  select(Tree,curve,Species,A,Ci,E,gsw,Ca, Qin, TleafCnd,Pa,gbw,H2O_s)

curve_magnolia_SS <- read.csv(file = '/Users/civince/Dropbox (UFL)/Experiments/RACiR/ACi conductance model/Species low conductance/Magnolia-SS.csv')
head(curve_magnolia_SS)
curve_magnolia_SS<-curve_magnolia_SS %>%
  mutate(Tree="Low",curve="SS", Species="Magnolia")%>%
  select(Tree,curve,Species,A,Ci,E,gsw,Ca, Qin, TleafCnd,Pa,gbw,H2O_s)

curve_citrus_R <- read.csv(file = '/Users/civince/Dropbox (UFL)/Experiments/RACiR/ACi conductance model/Species low conductance/citrus-RACiRb.csv',fileEncoding="latin1")
head(curve_citrus_R)
curve_citrus_R<-curve_citrus_R %>%
  mutate(Tree="Low",curve="RACiR", A=Acor,Ci=Cicor,Species="Citrus")%>%
  select(Tree,curve,Species,A,Ci,E,gsw,Ca, Qin, TleafCnd,Pa,gbw,H2O_s)

curve_citrus_SS <- read.csv(file = '/Users/civince/Dropbox (UFL)/Experiments/RACiR/ACi conductance model/Species low conductance/citrus-SS.csv',fileEncoding="latin1")
head(curve_citrus_SS)
curve_citrus_SS<-curve_citrus_SS %>%
  mutate(Tree="Low",curve="SS", Species="Citrus")%>%
  select(Tree,curve,Species,A,Ci,E,gsw,Ca, Qin, TleafCnd,Pa,gbw,H2O_s)


curve_df<-rbind(curve_citrus_SS,curve_citrus_R,
                curve_magnolia_SS,curve_magnolia_R,
                curve_papaya_SS,curve_papaya_R,
                curve_pepper_SS,curve_pepper_R)


#####
#Data set up
#####

curve_df$gcw=NULL #creating a gcw variable
curve_df$gcw[curve_df$Species=="Citrus"]=0.004501 #inputing estimate for citrus
curve_df$gcw[curve_df$Species=="Magnolia"]=0.005298 #inputing estimate for magnolia
curve_df$gcw[curve_df$Species=="Papaya"]=0.005616 #inputing estimate for papaya
curve_df$gcw[curve_df$Species=="Bell Pepper"]=0.007611 #inputing estimate for bell pepper

gtw_sd=0.00415 #standard deviation of the technical error of msmt
#Function corrects gtw ("gsw") for contribution of gcw
gsw_cor <- function(gsw,gcw) {
  gsw_cor <- gsw-gcw
  return(gsw_cor)
}

gsw_min <- function(gsw_cor,gtw_sd) {
  gsw_min <- gsw_cor-gtw_sd
  return(gsw_min)
}

gsw_max <- function(gsw_cor,gtw_sd) {
  gsw_max <- gsw_cor+gtw_sd
  return(gsw_max)
}


adj_curve_df <- curve_df %>%
  mutate(
    gsw_cor=gsw_cor(gsw,gcw), 
    gsw_min=gsw_min(gsw_cor,gtw_sd),
    gsw_max=gsw_max(gsw_cor,gtw_sd),
    K=0, 
    #gbw=2.23, 
    gtc_cor=gsw_gtc(gsw_cor,gbw,K), 
    new_Ci=gtc_ci(gtc_cor,E,Ca,A),
    new_Ci_b=gsw_gtc(gsw_min,gbw,K), 
    
    gtc_min=gsw_gtc(gsw_min,gbw,K), 
    new_Ci_min=gtc_ci(gtc_min,E,Ca,A),
    gtc_max=gsw_gtc(gsw_max,gbw,K), 
    new_Ci_max=gtc_ci(gtc_max,E,Ca,A)
  )
head(adj_curve_df)

species_curve_plot<-adj_curve_df %>%  
  ggplot(aes())+
  geom_line(aes(x=new_Ci,y=A), color="black")+
  geom_line(aes(x=new_Ci_min,y=A), linetype=2, alpha=0.5)+
  geom_line(aes(x=new_Ci_max,y=A), linetype=2, alpha=0.5)+
  geom_line(aes(x=Ci,y=A), color="red",alpha=0.5)+
  facet_grid(Species~curve)+
  ylab(expression(paste(italic("A"), " (", mu, "mol m" ^"-2", " sec"^"-1", ")" )))+
  xlab(expression(paste(italic("C")[i], " (", mu, "mol mol" ^"-1", ")"  )))+
  theme_bw()+
  theme(panel.grid.major = element_blank(),
        panel.grid.minor = element_blank(),
        text = element_text(size=12),
        strip.background = element_blank(),
        panel.border = element_rect(colour = "black"),
        axis.text.x = element_text(angle = 45, hjust = 1))

setwd("/Users/civince/Dropbox (UFL)/Writing/RACiR/RACiR Manuscript/Major update/Photosynthesis Research")


ggsave(filename = "Species impact of conductance.png", species_curve_plot,width = 5, height = 8, dpi = 300, units = "in", device='png')


#####
#Fits with variability
#####
#####
#Pepper RACiR
#####
library(plantecophys)
acifit_pepper_R <- fitaci(subset(adj_curve_df, Species=="Bell Pepper"&curve=="RACiR"), varnames = list(ALEAF = "A", Tleaf = "TleafCnd", Ci = "new_Ci", PPFD = "Qin"), 
                          fitmethod = "bilinear" ,
                          Tcorrect = FALSE, 
                          fitTPU = TRUE) 
plot(acifit_pepper_R) 
coef(acifit_pepper_R) 

acifit_pepper_R_U <- fitaci(subset(adj_curve_df, Species=="Bell Pepper"&curve=="RACiR"), varnames = list(ALEAF = "A", Tleaf = "TleafCnd", Ci = "new_Ci_max", PPFD = "Qin"), 
                            fitmethod = "bilinear" ,
                            Tcorrect = FALSE, 
                            fitTPU = TRUE) 
plot(acifit_pepper_R_U) 
coef(acifit_pepper_R_U) 

acifit_pepper_R_L <- fitaci(subset(adj_curve_df, Species=="Bell Pepper"&curve=="RACiR"), varnames = list(ALEAF = "A", Tleaf = "TleafCnd", Ci = "new_Ci_min", PPFD = "Qin"), 
                            fitmethod = "bilinear" ,
                            Tcorrect = FALSE, 
                            fitTPU = TRUE) 
plot(acifit_pepper_R_L) 
coef(acifit_pepper_R_L) 
#####
#Pepper SS
#####

acifit_pepper_S <- fitaci(subset(adj_curve_df, Species=="Bell Pepper"&curve=="SS"), varnames = list(ALEAF = "A", Tleaf = "TleafCnd", Ci = "new_Ci", PPFD = "Qin"), 
                          fitmethod = "bilinear" ,
                          Tcorrect = FALSE, 
                          fitTPU = TRUE) 
plot(acifit_pepper_S) 
coef(acifit_pepper_S) 

acifit_pepper_S_U <- fitaci(subset(adj_curve_df, Species=="Bell Pepper"&curve=="SS"), varnames = list(ALEAF = "A", Tleaf = "TleafCnd", Ci = "new_Ci_max", PPFD = "Qin"), 
                            fitmethod = "bilinear" ,
                            Tcorrect = FALSE, 
                            fitTPU = TRUE) 
plot(acifit_pepper_S_U) 
coef(acifit_pepper_S_U) 

acifit_pepper_S_L <- fitaci(subset(adj_curve_df, Species=="Bell Pepper"&curve=="SS"), varnames = list(ALEAF = "A", Tleaf = "TleafCnd", Ci = "new_Ci_min", PPFD = "Qin"), 
                            fitmethod = "bilinear" ,
                            Tcorrect = FALSE, 
                            fitTPU = TRUE) 
plot(acifit_pepper_S_L) 
coef(acifit_pepper_S_L) 

#####
#Papaya RACiR
#####

acifit_papaya_R <- fitaci(subset(adj_curve_df, Species=="Papaya"&curve=="RACiR"), varnames = list(ALEAF = "A", Tleaf = "TleafCnd", Ci = "Ci", PPFD = "Qin"), 
                          fitmethod = "bilinear" ,
                          Tcorrect = FALSE, 
                          fitTPU = TRUE) 
plot(acifit_papaya_R) 
coef(acifit_papaya_R) 

acifit_papaya_R_U <- fitaci(subset(adj_curve_df, Species=="Papaya"&curve=="RACiR"), varnames = list(ALEAF = "A", Tleaf = "TleafCnd", Ci = "new_Ci_max", PPFD = "Qin"), 
                            fitmethod = "bilinear" ,
                            Tcorrect = FALSE, 
                            fitTPU = TRUE) 
plot(acifit_papaya_R_U) 
coef(acifit_papaya_R_U) 

acifit_papaya_R_L <- fitaci(subset(adj_curve_df, Species=="Papaya"&curve=="RACiR"), varnames = list(ALEAF = "A", Tleaf = "TleafCnd", Ci = "new_Ci_min", PPFD = "Qin"), 
                            fitmethod = "bilinear" ,
                            Tcorrect = FALSE, 
                            fitTPU = TRUE) 
plot(acifit_papaya_R_L) 
coef(acifit_papaya_R_L) 
#####
#Papaya SS
#####

acifit_papaya_S <- fitaci(subset(adj_curve_df, Species=="Papaya"&curve=="SS"), varnames = list(ALEAF = "A", Tleaf = "TleafCnd", Ci = "new_Ci", PPFD = "Qin"), 
                          fitmethod = "bilinear" ,
                          Tcorrect = FALSE, 
                          fitTPU = TRUE) 
plot(acifit_papaya_S) 
coef(acifit_papaya_S) 

acifit_papaya_S_U <- fitaci(subset(adj_curve_df, Species=="Papaya"&curve=="SS"), varnames = list(ALEAF = "A", Tleaf = "TleafCnd", Ci = "new_Ci_max", PPFD = "Qin"), 
                            fitmethod = "bilinear" ,
                            Tcorrect = FALSE, 
                            fitTPU = TRUE) 
plot(acifit_papaya_S_U) 
coef(acifit_papaya_S_U) 

acifit_papaya_S_L <- fitaci(subset(adj_curve_df, Species=="Papaya"&curve=="SS"), varnames = list(ALEAF = "A", Tleaf = "TleafCnd", Ci = "new_Ci_min", PPFD = "Qin"), 
                            fitmethod = "bilinear" ,
                            Tcorrect = FALSE, 
                            fitTPU = TRUE) 
plot(acifit_papaya_S_L) 
coef(acifit_papaya_S_L) 

#####
#Magnolia RACiR
#####

acifit_magnolia_R <- fitaci(subset(adj_curve_df, Species=="Magnolia"&curve=="RACiR"), varnames = list(ALEAF = "A", Tleaf = "TleafCnd", Ci = "new_Ci", PPFD = "Qin"), 
                            fitmethod = "bilinear" ,
                            Tcorrect = FALSE, 
                            fitTPU = TRUE) 
plot(acifit_magnolia_R) 
coef(acifit_magnolia_R) 

acifit_magnolia_R_U <- fitaci(subset(adj_curve_df, Species=="Magnolia"&curve=="RACiR"), varnames = list(ALEAF = "A", Tleaf = "TleafCnd", Ci = "new_Ci_max", PPFD = "Qin"), 
                              fitmethod = "bilinear" ,
                              Tcorrect = FALSE, 
                              fitTPU = TRUE) 
plot(acifit_magnolia_R_U) 
coef(acifit_magnolia_R_U) 

acifit_magnolia_R_L <- fitaci(subset(adj_curve_df, Species=="Magnolia"&curve=="RACiR"), varnames = list(ALEAF = "A", Tleaf = "TleafCnd", Ci = "new_Ci_min", PPFD = "Qin"), 
                              fitmethod = "bilinear" ,
                              Tcorrect = FALSE, 
                              fitTPU = TRUE) 
plot(acifit_magnolia_R_L) 
coef(acifit_magnolia_R_L) 
#####
#Magnolia SS
#####

acifit_magnolia_S <- fitaci(subset(adj_curve_df, Species=="Magnolia"&curve=="SS"), varnames = list(ALEAF = "A", Tleaf = "TleafCnd", Ci = "new_Ci", PPFD = "Qin"), 
                            fitmethod = "bilinear" ,
                            Tcorrect = FALSE, 
                            fitTPU = TRUE) 
plot(acifit_magnolia_S) 
coef(acifit_magnolia_S) 

acifit_magnolia_S_U <- fitaci(subset(adj_curve_df, Species=="Magnolia"&curve=="SS"), varnames = list(ALEAF = "A", Tleaf = "TleafCnd", Ci = "new_Ci_max", PPFD = "Qin"), 
                              fitmethod = "bilinear" ,
                              Tcorrect = FALSE, 
                              fitTPU = TRUE) 
plot(acifit_magnolia_S_U) 
coef(acifit_magnolia_S_U) 

acifit_magnolia_S_L <- fitaci(subset(adj_curve_df, Species=="Magnolia"&curve=="SS"), varnames = list(ALEAF = "A", Tleaf = "TleafCnd", Ci = "new_Ci_min", PPFD = "Qin"), 
                              fitmethod = "bilinear" ,
                              Tcorrect = FALSE, 
                              fitTPU = TRUE) 
plot(acifit_magnolia_S_L) 
coef(acifit_magnolia_S_L) 


#####
#Citrus RACiR
#####

acifit_citrus_R <- fitaci(subset(adj_curve_df, Species=="Citrus"&curve=="RACiR"), varnames = list(ALEAF = "A", Tleaf = "TleafCnd", Ci = "new_Ci", PPFD = "Qin"), 
                          fitmethod = "bilinear" ,
                          Tcorrect = FALSE, 
                          fitTPU = TRUE) 
plot(acifit_citrus_R) 
coef(acifit_citrus_R) 

acifit_citrus_R_U <- fitaci(subset(adj_curve_df, Species=="Citrus"&curve=="RACiR"), varnames = list(ALEAF = "A", Tleaf = "TleafCnd", Ci = "new_Ci_max", PPFD = "Qin"), 
                            fitmethod = "bilinear" ,
                            Tcorrect = FALSE, 
                            fitTPU = TRUE) 
plot(acifit_citrus_R_U) 
coef(acifit_citrus_R_U) 

acifit_citrus_R_L <- fitaci(subset(adj_curve_df, Species=="Citrus"&curve=="RACiR"), varnames = list(ALEAF = "A", Tleaf = "TleafCnd", Ci = "new_Ci_min", PPFD = "Qin"), 
                            fitmethod = "bilinear" ,
                            Tcorrect = FALSE, 
                            fitTPU = TRUE) 
plot(acifit_citrus_R_L) 
coef(acifit_citrus_R_L) 
#####
#citrus SS
#####

acifit_citrus_S <- fitaci(subset(adj_curve_df, Species=="Citrus"&curve=="SS"), varnames = list(ALEAF = "A", Tleaf = "TleafCnd", Ci = "new_Ci", PPFD = "Qin"), 
                          fitmethod = "bilinear" ,
                          Tcorrect = FALSE, 
                          fitTPU = TRUE) 
plot(acifit_citrus_S) 
coef(acifit_citrus_S) 

acifit_citrus_S_U <- fitaci(subset(adj_curve_df, Species=="Citrus"&curve=="SS"), varnames = list(ALEAF = "A", Tleaf = "TleafCnd", Ci = "new_Ci_max", PPFD = "Qin"), 
                            fitmethod = "bilinear" ,
                            Tcorrect = FALSE, 
                            fitTPU = TRUE) 
plot(acifit_citrus_S_U) 
coef(acifit_citrus_S_U) 

acifit_citrus_S_L <- fitaci(subset(adj_curve_df, Species=="Citrus"&curve=="SS"), varnames = list(ALEAF = "A", Tleaf = "TleafCnd", Ci = "new_Ci_min", PPFD = "Qin"), 
                            fitmethod = "bilinear" ,
                            Tcorrect = FALSE, 
                            fitTPU = TRUE) 
plot(acifit_citrus_S_L) 
coef(acifit_citrus_S_L) 


#####
#Originals
#####
#####
#Pepper RACiR
#####
library(plantecophys)
acifit_pepper_R_O <- fitaci(subset(adj_curve_df, Species=="Bell Pepper"&curve=="RACiR"), varnames = list(ALEAF = "A", Tleaf = "TleafCnd", Ci = "Ci", PPFD = "Qin"), 
                            fitmethod = "bilinear" ,
                            Tcorrect = FALSE, 
                            fitTPU = TRUE) 
plot(acifit_pepper_R_O) 
coef(acifit_pepper_R_O) 

#####
#Pepper SS
#####

acifit_pepper_S_O <- fitaci(subset(adj_curve_df, Species=="Bell Pepper"&curve=="SS"), varnames = list(ALEAF = "A", Tleaf = "TleafCnd", Ci = "Ci", PPFD = "Qin"), 
                            fitmethod = "bilinear" ,
                            Tcorrect = FALSE, 
                            fitTPU = TRUE) 
plot(acifit_pepper_S_O) 
coef(acifit_pepper_S_O) 

#####
#Papaya RACiR
#####

acifit_papaya_R_O <- fitaci(subset(adj_curve_df, Species=="Papaya"&curve=="RACiR"), varnames = list(ALEAF = "A", Tleaf = "TleafCnd", Ci = "Ci", PPFD = "Qin"), 
                            fitmethod = "bilinear" ,
                            Tcorrect = FALSE, 
                            fitTPU = TRUE) 
plot(acifit_papaya_R_O) 
coef(acifit_papaya_R_O) 

#####
#Papaya SS
#####

acifit_papaya_S_O <- fitaci(subset(adj_curve_df, Species=="Papaya"&curve=="SS"), varnames = list(ALEAF = "A", Tleaf = "TleafCnd", Ci = "Ci", PPFD = "Qin"), 
                            fitmethod = "bilinear" ,
                            Tcorrect = FALSE, 
                            fitTPU = TRUE) 
plot(acifit_papaya_S_O) 
coef(acifit_papaya_S_O) 


#####
#Magnolia RACiR
#####

acifit_magnolia_R_O <- fitaci(subset(adj_curve_df, Species=="Magnolia"&curve=="RACiR"), varnames = list(ALEAF = "A", Tleaf = "TleafCnd", Ci = "Ci", PPFD = "Qin"), 
                              fitmethod = "bilinear" ,
                              Tcorrect = FALSE, 
                              fitTPU = TRUE) 
plot(acifit_magnolia_R_O) 
coef(acifit_magnolia_R_O) 

#####
#Magnolia SS
#####

acifit_magnolia_S_O <- fitaci(subset(adj_curve_df, Species=="Magnolia"&curve=="SS"), varnames = list(ALEAF = "A", Tleaf = "TleafCnd", Ci = "Ci", PPFD = "Qin"), 
                              fitmethod = "bilinear" ,
                              Tcorrect = FALSE, 
                              fitTPU = TRUE) 
plot(acifit_magnolia_S_O) 
coef(acifit_magnolia_S_O) 

#####
#Citrus RACiR
#####

acifit_citrus_R_O <- fitaci(subset(adj_curve_df, Species=="Citrus"&curve=="RACiR"), varnames = list(ALEAF = "A", Tleaf = "TleafCnd", Ci = "Ci", PPFD = "Qin"), 
                            fitmethod = "bilinear" ,
                            Tcorrect = FALSE, 
                            fitTPU = TRUE) 
plot(acifit_citrus_R_O) 
coef(acifit_citrus_R_O) 

#####
#citrus SS
#####

acifit_citrus_S_O <- fitaci(subset(adj_curve_df, Species=="Citrus"&curve=="SS"), varnames = list(ALEAF = "A", Tleaf = "TleafCnd", Ci = "Ci", PPFD = "Qin"), 
                            fitmethod = "bilinear" ,
                            Tcorrect = FALSE, 
                            fitTPU = TRUE) 
plot(acifit_citrus_S_O) 
coef(acifit_citrus_S_O) 
