# Supplementary material for: Accurate photosynthetic parameter estimation at low stomatal conductance: effects of cuticular conductance and instrumental noise
Source: Photosynth Res. 2024 May 3;160(2-3):111–24. doi: 10.1007/s11120-024-01092-8 (PMC11108943; doi:10.1007/s11120-024-01092-8)
Supplement: Supplementary file 2 — Supplementary file2 (R 12 kb) [file 11120_2024_1092_MOESM2_ESM.r]

library(plantecophys)
library(tidyverse)

#Create a DF with Photosyn keeping VPD and Vc and Vj constant and varying gsw
my_list <- seq(from = 0.01, to = 1, by = 0.001)

df400=data.frame()
# Loop through the list and print each element
for (i in seq_along(my_list)) {
  current_element <- my_list[[i]]
  
  output=plantecophys::Photosyn(
    Ca = 400,
    Patm = 101.1,
    RH = NULL,
    GS = current_element,
    Rd = 1.1
  )
  df400=rbind(df400,output)
}

df2000=data.frame()
# Loop through the list and print each element
for (i in seq_along(my_list)) {
  current_element <- my_list[[i]]
  
  output=plantecophys::Photosyn(
    Ca = 2000,
    Patm = 101.1,
    RH = NULL,
    GS = current_element,
    Rd = 1.1
  )
  df2000=rbind(df2000,output)
}


df100=data.frame()
# Loop through the list and print each element
for (i in seq_along(my_list)) {
  current_element <- my_list[[i]]
  
  output=plantecophys::Photosyn(
    Ca = 100,
    Patm = 101.1,
    RH = NULL,
    GS = current_element,
    Rd = 1.1
  )
  df100=rbind(df100,output)
}


df<-rbind(df400,df2000,df100)
#Create a DF with same as above but correcting for gcw
my_list <- seq(from = 0.01, to = 1, by = 0.001)
gcw=0.0056 #gcw estimate for citrus
gcc=gcw/20
gsw=.1
gsc=gsw/1.6

#function to recalculate gcc then spit it back out as calibrated to gsw/1.6
duursma_gsw <- function(gsw) {
  gcw=0.0056
  gsw_true=gsw-gcw
  gtc=gsw_true/1.6+gcw/20 #re-estimate gtc using new_gsw for gcw
  gsw_calib=gtc*1.6
  return(gsw_calib)
}

corrected_list<-duursma_gsw(my_list)

df_cor400=data.frame()
# Loop through the list and print each element
for (i in seq_along(corrected_list)) {
  current_element <- corrected_list[[i]]
  
  output=plantecophys::Photosyn(
    Ca = 400,
    Patm = 101.1,
    RH = NULL,
    GS = current_element,
    Rd = 1.1
  )
  df_cor400=rbind(df_cor400,output)
}

df_cor2000=data.frame()
# Loop through the list and print each element
for (i in seq_along(corrected_list)) {
  current_element <- corrected_list[[i]]
  
  output=plantecophys::Photosyn(
    Ca = 2000,
    Patm = 101.1,
    RH = NULL,
    GS = current_element,
    Rd = 1.1
  )
  df_cor2000=rbind(df_cor2000,output)
}

df_cor100=data.frame()
# Loop through the list and print each element
for (i in seq_along(corrected_list)) {
  current_element <- corrected_list[[i]]
  
  output=plantecophys::Photosyn(
    Ca = 100,
    Patm = 101.1,
    RH = NULL,
    GS = current_element,
    Rd = 1.1
  )
  df_cor100=rbind(df_cor100,output)
}

df_cor<-rbind(df_cor400,df_cor2000,df_cor100)


gtw_sd=0.00415 #standard deviation of the technical error of msmt


gsw_min <- function(gsw_cor,gtw_sd) {
  gsw_min <- gsw_cor-gtw_sd
  return(gsw_min)
}

gsw_max <- function(gsw_cor,gtw_sd) {
  gsw_max <- gsw_cor+gtw_sd
  return(gsw_max)
}

#####
#Create list - sd
#####
list <- seq(from = 0.01, to = 1, by = 0.001)
my_list<-gsw_min(list,gtw_sd)
df400=data.frame()
# Loop through the list and print each element
for (i in seq_along(my_list)) {
  current_element <- my_list[[i]]
  
  output=plantecophys::Photosyn(
    Ca = 400,
    Patm = 101.1,
    RH = NULL,
    GS = current_element,
    Rd = 1.1
  )
  df400=rbind(df400,output)
}

df2000=data.frame()
# Loop through the list and print each element
for (i in seq_along(my_list)) {
  current_element <- my_list[[i]]
  
  output=plantecophys::Photosyn(
    Ca = 2000,
    Patm = 101.1,
    RH = NULL,
    GS = current_element,
    Rd = 1.1
  )
  df2000=rbind(df2000,output)
}


df100=data.frame()
# Loop through the list and print each element
for (i in seq_along(my_list)) {
  current_element <- my_list[[i]]
  
  output=plantecophys::Photosyn(
    Ca = 100,
    Patm = 101.1,
    RH = NULL,
    GS = current_element,
    Rd = 1.1
  )
  df100=rbind(df100,output)
}


df_min<-rbind(df400,df2000,df100)

#####
#Create list + sd
#####

list <- seq(from = 0.01, to = 1, by = 0.001)
my_list<-gsw_max(list,gtw_sd)
df400=data.frame()
# Loop through the list and print each element
for (i in seq_along(my_list)) {
  current_element <- my_list[[i]]
  
  output=plantecophys::Photosyn(
    Ca = 400,
    Patm = 101.1,
    RH = NULL,
    GS = current_element,
    Rd = 1.1
  )
  df400=rbind(df400,output)
}

df2000=data.frame()
# Loop through the list and print each element
for (i in seq_along(my_list)) {
  current_element <- my_list[[i]]
  
  output=plantecophys::Photosyn(
    Ca = 2000,
    Patm = 101.1,
    RH = NULL,
    GS = current_element,
    Rd = 1.1
  )
  df2000=rbind(df2000,output)
}


df100=data.frame()
# Loop through the list and print each element
for (i in seq_along(my_list)) {
  current_element <- my_list[[i]]
  
  output=plantecophys::Photosyn(
    Ca = 100,
    Patm = 101.1,
    RH = NULL,
    GS = current_element,
    Rd = 1.1
  )
  df100=rbind(df100,output)
}

df_max<-rbind(df400,df2000,df100)


#####
#Cor-sd
#####
list <- seq(from = 0.01, to = 1, by = 0.001)
my_list<-gsw_min(list,gtw_sd)
#function to recalculate gcc then spit it back out as calibrated to gsw/1.6
duursma_gsw <- function(gsw) {
  gcw=0.0056
  gsw_true=gsw-gcw
  gtc=gsw_true/1.6+gcw/20 #re-estimate gtc using new_gsw for gcw
  gsw_calib=gtc*1.6
  return(gsw_calib)
}

corrected_list<-duursma_gsw(my_list)
df_cor400=data.frame()
# Loop through the list and print each element
for (i in seq_along(corrected_list)) {
  current_element <- corrected_list[[i]]
  
  output=plantecophys::Photosyn(
    Ca = 400,
    Patm = 101.1,
    RH = NULL,
    GS = current_element,
    Rd = 1.1
  )
  df_cor400=rbind(df_cor400,output)
}

df_cor2000=data.frame()
# Loop through the list and print each element
for (i in seq_along(corrected_list)) {
  current_element <- corrected_list[[i]]
  
  output=plantecophys::Photosyn(
    Ca = 2000,
    Patm = 101.1,
    RH = NULL,
    GS = current_element,
    Rd = 1.1
  )
  df_cor2000=rbind(df_cor2000,output)
}

df_cor100=data.frame()
# Loop through the list and print each element
for (i in seq_along(corrected_list)) {
  current_element <- corrected_list[[i]]
  
  output=plantecophys::Photosyn(
    Ca = 100,
    Patm = 101.1,
    RH = NULL,
    GS = current_element,
    Rd = 1.1
  )
  df_cor100=rbind(df_cor100,output)
}

df_cor_min<-rbind(df_cor400,df_cor2000,df_cor100)

#####
#Cor + sd
#####
list <- seq(from = 0.01, to = 1, by = 0.001)
my_list<-gsw_max(list,gtw_sd)
#function to recalculate gcc then spit it back out as calibrated to gsw/1.6
duursma_gsw <- function(gsw) {
  gcw=0.0056
  gsw_true=gsw-gcw
  gtc=gsw_true/1.6+gcw/20 #re-estimate gtc using new_gsw for gcw
  gsw_calib=gtc*1.6
  return(gsw_calib)
}

corrected_list<-duursma_gsw(my_list)
df_cor400=data.frame()
# Loop through the list and print each element
for (i in seq_along(corrected_list)) {
  current_element <- corrected_list[[i]]
  
  output=plantecophys::Photosyn(
    Ca = 400,
    Patm = 101.1,
    RH = NULL,
    GS = current_element,
    Rd = 1.1
  )
  df_cor400=rbind(df_cor400,output)
}

df_cor2000=data.frame()
# Loop through the list and print each element
for (i in seq_along(corrected_list)) {
  current_element <- corrected_list[[i]]
  
  output=plantecophys::Photosyn(
    Ca = 2000,
    Patm = 101.1,
    RH = NULL,
    GS = current_element,
    Rd = 1.1
  )
  df_cor2000=rbind(df_cor2000,output)
}

df_cor100=data.frame()
# Loop through the list and print each element
for (i in seq_along(corrected_list)) {
  current_element <- corrected_list[[i]]
  
  output=plantecophys::Photosyn(
    Ca = 100,
    Patm = 101.1,
    RH = NULL,
    GS = current_element,
    Rd = 1.1
  )
  df_cor100=rbind(df_cor100,output)
}

df_cor_max<-rbind(df_cor400,df_cor2000,df_cor100)

#Cor
df$gsw_cor=df_cor$GS
df$A_cor=df_cor$ALEAF
df$Ci_cor=df_cor$Ci
#Old_min
df$old_gsw_min=df_min$GS
df$old_A_min=df_min$ALEAF
df$old_Ci_min=df_min$Ci
#Old_max
df$old_gsw_max=df_max$GS
df$old_A_max=df_max$ALEAF
df$old_Ci_max=df_max$Ci
#New_min
df$gsw_min=df_cor_min$GS
df$A_min=df_cor_min$ALEAF
df$new_Ci_min=df_cor_min$Ci
#New_max
df$gsw_max=df_cor_max$GS
df$A_max=df_cor_max$ALEAF
df$new_Ci_max=df_cor_max$Ci

test_df <- df %>%
  group_by(Ca)%>%
  mutate(
    prop_Ci=Ci/(Ci[GS==1.00]), #new Ci as a proportion of its value as gtw=1.00
    prop_new_Ci=Ci_cor/(Ci_cor[GS==1.00]), #new Ci as a proportion of its value as gtw=1.00
    err_Ci=abs(Ci-Ci_cor), #the error of the Ci estimate (in ppm) when not accounting for gcw
    prop_err=ifelse(prop_new_Ci>0,
                    (prop_Ci-prop_new_Ci)/prop_new_Ci,
                    NA),
    prop_gsw=gcw/GS,
    prop_old_Ci_min=old_Ci_min/(Ci[GS==1.00]),
    prop_old_Ci_max=old_Ci_max/(Ci[GS==1.00]),
    prop_uncertain_old_Ci=ifelse(Ci_cor>0,
                                 (abs(old_Ci_max-old_Ci_min)/Ci)/2, #1/2 to have 1 stdev rather than 2
                                 NA), 
    gcw=0.0056,
    prop_gsw=gcw/GS, #gcw as a proportion of gtw
    gsw_cor=gsw_cor(gsw,gcw), 
    new_Ci=Ci_cor,
    prop_new_Ci_min=new_Ci_min/(new_Ci[GS==1.00]),
    prop_new_Ci_max=new_Ci_max/(new_Ci[GS==1.00]),
    prop_uncertain_Ci=ifelse(new_Ci>0,
                             (abs(new_Ci_max-new_Ci_min)/new_Ci)/2, #half width = 1 stddev rather than 2
                             NA),
    #prop_uncertain_Ci=ifelse(prop_uncertain_Ci>0,
    #                         prop_uncertain_Ci, #removing negative values
    #                         NA),
    max_err=ifelse(new_Ci>0,
                   abs(old_Ci_max-new_Ci)/new_Ci,
                   NA),
    prop_err=ifelse(prop_new_Ci>0,
                    (prop_Ci-prop_new_Ci)/prop_new_Ci,
                    NA)
  )


#####

#possible combined eror of ignoring gcw and machine error

Figure3a<-test_df %>%
  subset(Ca==400)%>%
  ggplot(aes(x=GS,y=prop_new_Ci))+
  coord_cartesian(xlim=c(0.03,0.2), ylim=c(0,0.8))+
  geom_hline(yintercept=0.05, linetype=2, color="black", size=0.4)+
  geom_hline(yintercept=0.00, linetype=1, color="black", size=0.2)+
  geom_line(aes(y=prop_uncertain_Ci),linetype=1, color="blue", size=0.5) +
  geom_line(aes(y=prop_uncertain_old_Ci),linetype=1, color="red", size=0.5) +
  geom_line(aes(y=max_err),linetype=1, color="purple", size=0.5) +
  geom_ribbon(aes(ymin = prop_old_Ci_min, ymax = prop_old_Ci_max),fill="red", alpha=0.3) +
  geom_ribbon(aes(ymin = prop_new_Ci_min, ymax = prop_new_Ci_max),fill="blue", alpha=0.3) +
  geom_line(aes(),linetype=8,size=.2, color="blue") +
  geom_line(aes(y=prop_Ci),linetype=8,size=.2, color="red") +
  annotate("text", label= "A",x=0.03, y=0.76, fontface =2)+
  xlab(expression(paste(italic("g")["lw"], " (mol m" ^"-2", " s"^"-1", ")" )))+
  ylab(expression(paste("Proportional values" )))+
  theme_bw()+
  theme(panel.grid.major = element_blank(),
        panel.grid.minor = element_blank(),
        text = element_text(size=12),
        strip.background = element_blank(),
        panel.border = element_rect(colour = "black"),
        axis.text.x = element_text(angle = 45, hjust = 1))
Figure3a


Figure3b<-test_df %>%
  subset(Ca==400)%>%
  ggplot(aes(x=prop_gsw,y=prop_new_Ci))+
  coord_cartesian(xlim=c(0.0,0.3), ylim=c(0,0.8))+
  geom_hline(yintercept=0.05, linetype=2, color="black", size=0.4)+
  geom_hline(yintercept=0.00, linetype=1, color="black", size=0.2)+
  geom_line(aes(y=prop_uncertain_Ci),linetype=1, color="blue", size=0.5) +
  geom_line(aes(y=prop_uncertain_old_Ci),linetype=1, color="red", size=0.5) +
  geom_line(aes(y=max_err),linetype=1, color="purple", size=0.5) +
  geom_ribbon(aes(ymin = prop_old_Ci_max, ymax = prop_old_Ci_min),fill="red", alpha=0.3) +
  geom_ribbon(aes(ymin = prop_new_Ci_max, ymax = prop_new_Ci_min),fill="blue", alpha=0.3) +
  geom_line(aes(),linetype=8,size=.2, color="blue") +
  geom_line(aes(y=prop_Ci),linetype=8,size=.2, color="red") +
  annotate("text", label= "B",x=0, y=0.76, fontface =2)+
  xlab(expression(paste(italic("g")["cw"],":", italic("g")["lw"], )))+
  ylab(expression(paste("Proportional values" )))+
  theme_bw()+
  theme(panel.grid.major = element_blank(),
        panel.grid.minor = element_blank(),
        text = element_text(size=12),
        strip.background = element_blank(),
        panel.border = element_rect(colour = "black"),
        axis.text.x = element_text(angle = 45, hjust = 1))
#possible combined eror of ignoring gcw and machine error

setwd("/Users/civince/Dropbox (UFL)/Writing/RACiR/RACiR Manuscript/Major update/Photosynthesis Research")

library(patchwork)
layout <- "
AA
BB
"

figure3<-Figure3a+  Figure3b+
  plot_layout(design = layout,guides = 'collect')& theme(legend.position = 'top')

ggsave(filename = "Figure 3 machine noise Duursma model.png", figure3,width = 5, height = 7, dpi = 300, units = "in", device='png')
