# Supplementary material for: Accurate photosynthetic parameter estimation at low stomatal conductance: effects of cuticular conductance and instrumental noise
Source: Photosynth Res. 2024 May 3;160(2-3):111–24. doi: 10.1007/s11120-024-01092-8 (PMC11108943; doi:10.1007/s11120-024-01092-8)
Supplement: Supplementary file 4 — Supplementary file4 (R 6457 kb) [file 11120_2024_1092_MOESM4_ESM.r]

Archive with 1 entries (1 files):
- 11120_2024_1092_MOESM4_ESM.r.out
